# Supplementary material for: Combined Metabolomics and Biochemical Analyses of Serum and Milk Revealed Parity-Related Metabolic Differences in Sanhe Dairy Cattle
Source: Metabolites. 2024 Apr 16;14(4):227. doi: 10.3390/metabo14040227 (PMC11052102; doi:10.3390/metabo14040227)
Supplement: Supplementary file 1 [file metabolites-14-00227-s001.zip]

Archive with 2 entries (2 files):
- Supplementary_file_1.pdf
- Supplementary_file_2.xlsx
