# Supplementary material for: Combined Metabolomics and Biochemical Analyses of Serum and Milk Revealed Parity-Related Metabolic Differences in Sanhe Dairy Cattle
Source: Metabolites. 2024 Apr 16;14(4):227. doi: 10.3390/metabo14040227 (PMC11052102; doi:10.3390/metabo14040227)
Supplement: Supplementary file 1 [file metabolites-14-00227-s001.zip › Supplementary_file_2.xlsx]

## Sheet: supplement table1
Table S1: Metabolites identified from serum of Sanhe dairy cattle with parities of 1–4 by UPLC-MS/MS analysis technology.
Num	Metabolite	m/z	RT(s)	Formula	Type	KEGG	HMDB
1	Glutarate semialdehyde	115.04	162.54	C5H8O3	-	C03273	HMDB0012233
2	L-Glutamic gamma-semialdehyde	130.05	94.71	C5H9NO3	-	C01165	HMDB0002104
3	2-O-(alpha-D-Mannosyl)-D-glycerate	267.07	86.34	C9H16O9	-	C11544	NULL
4	2-Hydroxyglutarate	147.03	74.8	C5H8O5	-	C02630	HMDB0059655
5	Anserine	239.11	95	C10H16N4O3	-	C01262	HMDB0000194
6	(S)-Ureidoglycine	132.04	78.55	C3H7N3O3	-	C02091	NULL
7	Deoxycholic acid	393.28	792.96	C24H40O4	+	C04483	HMDB0000626
8	D-Ribose	151.03	69.14	C5H10O5	+	C00121	HMDB0000283
9	Cholesterol	387.19	793.3	C27H46O	+	C00187	HMDB0000067
10	4-Hydroxycinnamic acid	146.98	738.27	C9H8O3	+	C00811	HMDB0002035
11	Erucic acid	338.34	394.79	C22H42O2	+	C08316	HMDB0002068
12	Deoxyuridine	228.19	787.26	C9H12N2O5	+	C00526	HMDB0000012
13	L-Kynurenine	209.15	816.96	C10H12N2O3	+	C00328	HMDB0000684
14	Dimethylglycine	104.07	94.73	C4H9NO2	+	C01026	HMDB0000092
15	Sphinganine	302.3	758.77	C18H39NO2	+	C00836	HMDB0000269
16	Pipecolic acid	130.09	98.79	C6H11NO2	+	C00408	HMDB0000070
17	gamma-Aminobutyric acid	104.11	84.83	C4H9NO2	+	C00334	HMDB0000112
18	Pimelic acid	159.97	68.67	C7H12O4	+	C02656	HMDB0000857
19	L-Proline	116.07	95.59	C5H9NO2	+	C00148	HMDB0000162
20	S-Adenosylmethionine	398.24	792.95	C15H22N6O5S	+	C00019	NULL
21	Corticosterone	346.33	759.63	C21H30O4	+	C02140	HMDB0001547
22	L-Isoleucine	132.1	194.31	C6H13NO2	+	C00407	HMDB0000172
23	Dehydroepiandrosterone	289.16	457.69	C19H28O2	+	C01227	HMDB0000077
24	L-Methionine	150.06	141.34	C5H11NO2S	+	C00073	HMDB0000696
25	Saccharopine	276.12	95.04	C11H20N2O6	+	C00449	HMDB0000279
26	9(S)-HPODE	313.24	711.9	C18H32O4	+	C14827	HMDB0006940
27	Creatinine	112.98	704.28	C4H7N3O	-	C00791	HMDB0000562
28	L-Tyrosine	182.08	168.13	C9H11NO3	+	C00082	HMDB0000158
29	Sphingosine 1-phosphate	380.26	792.86	C18H38NO5P	+	C06124	HMDB0000277
30	Aminoadipic acid	160.06	78.2	C6H11NO4	-	C00956	HMDB0000510
31	N-Acetylornithine	175.11	100.41	C7H14N2O3	+	C00437	HMDB0003357
32	Allocholic acid	391.28	759.01	C24H40O5	+	C00695	HMDB0000505
33	Guanidoacetic acid	118.06	88.21	C3H7N3O2	+	C00581	HMDB0000128
34	5-Methylcytosine	126.07	149.12	C5H7N3O	+	C02376	HMDB0002894
35	Acetylphosphate	139.98	296.06	C2H5O5P	+	C00227	HMDB0001494
36	Antibiotic JI-20A	482.33	835.07	C19H39N5O9	+	C17704	NULL
37	2-Aminobenzoic acid	120.04	363.11	C7H7NO2	+	C00108	HMDB0001123
38	Taurine	126.02	85.35	C2H7NO3S	+	C00245	HMDB0000251
39	Mesaconate	130.02	69.23	C5H6O4	+	C01732	NULL
40	Bovinocidin	119.02	100.72	C3H5NO4	+	C05669	HMDB0034259
41	Glycerophosphocholine	258.11	103.28	C8H21NO6P	+	C00670	HMDB0000086
42	5,6-Dihydro-5-fluorouracil	133.03	140.87	C4H5FN2O2	+	C16630	HMDB0060402
43	2-Hydroxybutyric acid	104.05	140.87	C4H8O3	+	C05984	HMDB0000008
44	5-Aminopentanoic acid	116.93	837.19	C5H11NO2	-	C00431	HMDB0003355
45	Arachidic acid	311.17	789.68	C20H40O2	-	C06425	HMDB0002212
46	Indolepyruvate	201.9	650.58	C11H9NO3	-	C00331	HMDB0060484
47	Citrulline	174.09	86.13	C6H13N3O3	-	C00327	HMDB0000904
48	L-Glutamic acid	146.05	78.11	C5H9NO4	-	C00025	HMDB0000148
49	L-2-Hydroxyglutaric acid	146.97	103.99	C5H8O5	-	C03196	HMDB0000694
50	Methylmalonic acid	116.93	806.1	C4H6O4	-	C02170	HMDB0000202
51	4-Acetamidobutanoic acid	144.07	149.88	C6H11NO3	-	C02946	HMDB0003681
52	Citric acid	191.02	94.53	C6H8O7	-	C00158	HMDB0000094
53	D-Galactose	161.04	117.42	C6H12O6	-	C00124	NULL
54	gamma-Glutamylcysteine	248.96	82.9	C8H14N2O5S	-	C00669	HMDB0001049
55	Spermidine	143.92	542.99	C7H19N3	-	C00315	HMDB0001257
56	Linoleic acid	279.23	833.15	C18H32O2	-	C01595	HMDB0000673
57	Malonate	102.96	81.87	C3H4O4	-	C00383	NULL
58	Alpha-D-Glucose	161.04	403.63	C6H12O6	-	C00267	HMDB0003345
59	L-Phenylalanine	164.07	326.73	C9H11NO2	-	C00079	HMDB0000159
60	D-Mannose	161.05	86.03	C6H12O6	-	C00159	HMDB0000169
61	Dihydrouracil	112.98	273.33	C4H6N2O2	-	C00429	HMDB0000076
62	Glycochenodeoxycholic acid	448.3	674.58	C26H43NO5	-	C05466	NULL
63	17a-Estradiol	271.23	824.17	C18H24O2	-	C02537	HMDB0000429
64	Creatine	130.06	91.54	C4H9N3O2	-	C00300	HMDB0000064
65	Ciliatine	124.02	94.44	C2H8NO3P	-	C03557	HMDB0011747
66	Carnosine	225.1	92.44	C9H14N4O3	-	C00386	HMDB0000033
67	Ketoleucine	129.98	83.72	C6H10O3	-	C00233	HMDB0000695
68	Phenylacetaldehyde	119.95	78.92	C8H8O	-	C00601	HMDB0006236
69	L-Aspartic acid	132.03	78.09	C4H7NO4	-	C00049	HMDB0000191
70	Sorbitol	181.07	85.83	C6H14O6	-	C00794	HMDB0000247
71	Pantothenic acid	218.1	97.44	C9H17NO5	-	C00864	HMDB0000210
72	1-Methylhistidine	168.08	94.98	C7H11N3O2	-	C01152	HMDB0000001
73	Uric acid	167.02	99.28	C5H4N4O3	-	C00366	HMDB0000289
74	L-Tryptophan	203.08	363.8	C11H12N2O2	-	C00078	HMDB0000929
75	L-Histidine	154.06	93.49	C6H9N3O2	-	C00135	HMDB0000177
76	12-Keto-leukotriene B4	333.21	658.17	C20H30O4	-	C05949	HMDB0004234
77	Homovanillic acid	181.05	159.61	C9H10O4	-	C05582	HMDB0000118
78	(R)-3-Hydroxybutyric acid	103.04	88.87	C4H8O3	-	C01089	HMDB0000011
79	Oxoglutaric acid	145.01	74.79	C5H6O5	-	C00026	HMDB0000208
80	Bovinic acid	279.23	818.83	C18H32O2	-	C04056	HMDB0003797
81	20-Hydroxy-leukotriene B4	351.22	791.79	C20H32O5	-	C04853	HMDB0001509
82	D-Xylitol	133.05	90.38	C5H12O5	-	C00379	HMDB0002917
83	2-Ketobutyric acid	101.02	85.82	C4H6O3	-	C00109	HMDB0000005
84	3-(3-Hydroxyphenyl)propanoic acid	165.06	678.7	C9H10O3	-	C11457	HMDB0000375
85	D-Glucose	161.04	226.6	C6H12O6	-	C00031	HMDB0000122
86	Allantoic acid	175.05	78.53	C4H8N4O4	-	C00499	HMDB0001209

## Sheet: supplement table2
Table S2: Metabolites identified from milk of Sanhe dairy cattle with parities of 1–4 by UPLC-MS/MS analysis technology.
Num	Metabolite	m/z	RT(s)	Formula	Type	KEGG	HMDB
1	L-Formylkynurenine	237.09	339.53	C11H12N2O4	+	C02700	HMDB0060485
2	beta-D-3-Ribofuranosyluric acid	301.08	329.6	C10H12N4O7	+	C05513	HMDB0029920
3	Normetanephrine	184.1	355.36	C9H13NO3	+	C05589	HMDB0000819
4	9(S)-HPODE	313.24	779.91	C18H32O4	+	C14827	HMDB0006940
5	gamma-Aminobutyric acid	102.06	78.49	C4H9NO2	-	C00334	HMDB0000112
6	Glucosamine	160.06	95.69	C6H13NO5	-	C00329	HMDB0001514
7	2-O-(alpha-D-Mannosyl)-D-glycerate	267.07	100.04	C9H16O9	-	C11544	NULL
8	2-Hydroxy-2-ethylsuccinic acid	161.04	446.44	C6H10O5	-	C02488	HMDB0059758
9	N-Acetyl-D-Glucosamine 6-Phosphate	300.05	75.68	C8H16NO9P	-	C00357	HMDB0001062
10	4-Hydroxycinnamic acid	146.98	827.53	C9H8O3	+	C00811	HMDB0002035
11	Dehydroepiandrosterone	269.21	824.25	C19H28O2	-	C01227	HMDB0000077
12	Pyroglutamic acid	130.05	156.73	C5H7NO3	+	C01879	HMDB0000267
13	Homovanillic acid	182.98	738.97	C9H10O4	+	C05582	HMDB0000118
14	myo-Inositol	161.04	105.85	C6H12O6	-	C00137	HMDB0000211
15	Uracil	113.04	178.1	C4H4N2O2	+	C00106	HMDB0000300
16	Norepinephrine	169.98	584.05	C8H11NO3	+	C00547	HMDB0000216
17	Spermidine	144.98	793.38	C7H19N3	+	C00315	HMDB0001257
18	Dihydrouracil	115.05	138.12	C4H6N2O2	+	C00429	HMDB0000076
19	Myristic acid	229.18	798.78	C14H28O2	+	C06424	HMDB0000806
20	Gentisic acid	154.99	769.42	C7H6O4	+	C00628	HMDB0000152
21	Palmitic acid	255.23	824.34	C16H32O2	-	C00249	HMDB0000220
22	Nicotinic acid	124.04	138.66	C6H5NO2	+	C00253	HMDB0001488
23	Sorbitol	182.98	754.59	C6H14O6	+	C00794	HMDB0000247
24	Phenylacetylglycine	194.08	491.79	C10H11NO3	+	C05598	HMDB0000821
25	Thymine	125.99	34.02	C5H6N2O2	+	C00178	HMDB0000262
26	Quinolinic acid	167.01	745.69	C7H5NO4	+	C03722	HMDB0000232
27	4-Hydroxybenzoic acid	121.03	521.38	C7H6O3	+	C00156	HMDB0000500
28	L-Valine	118.09	100.93	C5H11NO2	+	C00183	HMDB0000883
29	Sphinganine	302.3	771.9	C18H39NO2	+	C00836	HMDB0000269
30	Hippuric acid	180.07	461.13	C9H9NO3	+	C01586	HMDB0000714
31	Alpha-D-Glucose	179.05	384.4	C6H12O6	-	C00267	HMDB0003345
32	L-Aspartic acid	134.04	97.81	C4H7NO4	+	C00049	HMDB0000191
33	trans-Cinnamate	146.97	673.45	C9H8O2	-	C00423	NULL
34	5-Methylthioadenosine	298.1	381.15	C11H15N5O3S	+	C00170	HMDB0001173
35	Pantothenic acid	220.12	355.35	C9H17NO5	+	C00864	HMDB0000210
36	Uric acid	167.02	95.9	C5H4N4O3	-	C00366	HMDB0000289
37	Niacinamide	123.05	140.91	C6H6N2O	+	C00153	HMDB0001406
38	Cytosine	112.05	97.36	C4H5N3O	+	C00380	HMDB0000630
39	2-Ketobutyric acid	101.02	88.1	C4H6O3	-	C00109	HMDB0000005
40	Pipecolic acid	130.09	95.94	C6H11NO2	+	C00408	HMDB0000070
41	Aminoadipic acid	162.08	94.89	C6H11NO4	+	C00956	HMDB0000510
42	Succinic acid	117.02	74.62	C4H6O4	-	C00042	HMDB0000254
43	Arachidic acid	312.33	834.27	C20H40O2	+	C06425	HMDB0002212
44	N-Acetyl-D-glucosamine	220.08	96.16	C8H15NO6	-	C00140	HMDB0000215
45	D-Arabitol	153.13	785.66	C5H12O5	+	C01904	HMDB0000568
46	5-(2-Hydroxyethyl)-4-methylthiazole	144.05	311.87	C6H9NOS	+	C04294	HMDB0032985
47	Lathosterol	369.35	834.62	C27H46O	+	C01189	HMDB0001170
48	Cholesterol	369.35	793.53	C27H46O	+	C00187	HMDB0000067
49	L-Kynurenine	209.09	330.71	C10H12N2O3	+	C00328	HMDB0000684
50	L-Tryptophan	205.1	393.39	C11H12N2O2	+	C00078	HMDB0000929
51	Uridine	245.08	178.15	C9H12N2O6	+	C00299	HMDB0000296
52	Stearidonic acid	277.22	827.19	C18H28O2	+	C16300	HMDB0006547
53	Chitobiose	425.17	96.62	C16H28N2O11	+	C01674	HMDB0003556
54	13S-hydroxyoctadecadienoic acid	279.23	789.79	C18H32O3	+	C14762	HMDB0004667
55	Creatinine	112.98	808.22	C4H7N3O	-	C00791	HMDB0000562
56	L-Carnitine	162.11	102.83	C7H15NO3	+	C00318	HMDB0000062
57	Acetoacetic acid	103.04	95.81	C4H6O3	+	C00164	HMDB0000060
58	Acetylcholine	146.12	92.35	C7H16NO2	+	C01996	HMDB0000895
59	13-L-Hydroperoxylinoleic acid	295.23	825.53	C18H32O4	+	C04717	HMDB0003871
60	Linoleic acid	281.25	783.79	C18H32O2	+	C01595	HMDB0000673
61	Lumichrome	243.09	563.31	C12H10N4O2	+	C01727	NULL
62	4-Pyridoxic acid	184.06	291.28	C8H9NO4	+	C00847	HMDB0000017
63	Dethiobiotin	215.14	492.19	C10H18N2O3	+	C01909	HMDB0003581
64	N-Acetyl-D-galactosamine	222.1	104.08	C8H15NO6	+	C01132	NULL
65	5-Aminopentanoic acid	116.93	728.66	C5H11NO2	-	C00431	HMDB0003355
66	N6-Acetyl-L-lysine	189.12	96.93	C8H16N2O3	+	C02727	HMDB0000206
67	12,13-DHOME	297.24	789.82	C18H34O4	+	C14829	HMDB0004705
68	Pyrimidodiazepine	221.09	269.58	C9H11N5O2	+	C02587	NULL
69	D-Phenyllactic acid	166.07	97.71	C9H10O3	+	C05607	HMDB0000563
70	Gentamicin C1a	432.28	454.22	C19H39N5O7	+	C00908	NULL
71	Acetaminophen	151.06	212.88	C8H9NO2	+	C06804	HMDB0001859
72	gamma-L-Glutamyl-L-2-aminobutyrate	233.09	515.45	C9H16N2O5	+	C21015	NULL
73	N-Acetylserotonin	219.11	478.56	C12H14N2O2	+	C00978	HMDB0001238
74	Retinoyl b-glucuronide	476.28	797.61	C26H36O8	+	C11061	HMDB0003141
75	Biotin	245.09	460.49	C10H16N2O3S	+	C00120	HMDB0000030
76	Dehypoxanthine futalosine	296.06	82.68	C14H16O7	+	C17010	NULL
77	N-Acetylornithine	175.11	97.17	C7H14N2O3	+	C00437	HMDB0003357
78	D-Fructose	179.06	197.77	C6H12O6	-	C00095	HMDB0000660
79	Indolepyruvate	201.9	760.7	C11H9NO3	-	C00331	HMDB0060484
80	L-2-Hydroxyglutaric acid	146.97	692.73	C5H8O5	-	C03196	HMDB0000694
81	gamma-Glutamylcysteine	248.96	82.41	C8H14N2O5S	-	C00669	HMDB0001049
82	Oxoadipic acid	158.98	83.19	C6H8O5	-	C00322	HMDB0000225
83	Citric acid	191.02	70.09	C6H8O7	-	C00158	HMDB0000094
84	L-Glutamic acid	146.05	78.56	C5H9NO4	-	C00025	HMDB0000148
85	Ketoleucine	129.98	83.47	C6H10O3	-	C00233	HMDB0000695
86	D-Galactose	179.06	101.55	C6H12O6	-	C00124	NULL
87	N-Acetylmannosamine	220.08	91.26	C8H15NO6	-	C00645	HMDB0001129
88	3-(2-Hydroxyphenyl)propanoic acid	146.97	760.93	C9H10O3	-	C01198	HMDB0033752
89	Trehalose 6-phosphate	421.08	74.53	C12H23O14P	-	C00689	HMDB0001124
90	Ribitol	133.05	88.68	C5H12O5	-	C00474	HMDB0000508
91	Raffinose	503.16	90.08	C18H32O16	-	C00492	HMDB0003213
92	Cytidine monophosphate N-acetylneuraminic acid	613.14	77.3	C20H31N4O16P	-	C00128	HMDB0001176
93	Phosphocreatine	210.03	73.11	C4H10N3O5P	-	C02305	HMDB0001511
94	L-Phenylalanine	164.07	305.2	C9H11NO2	-	C00079	HMDB0000159
95	(R)-3-Hydroxybutyric acid	103.04	90.39	C4H8O3	-	C01089	HMDB0000011
96	Pyrophosphate	176.94	76.91	H4P2O7	-	C00013	HMDB0000250
97	(2R)-2-Hydroxy-3-(phosphonatooxy)propanoate	184.99	71.44	C3H7O7P	-	C00197	HMDB0060180
98	Glucosamine 6-phosphate	258.04	78.01	C6H14NO8P	-	C00352	HMDB0001254
99	L-Gulose	179.05	326.32	C6H12O6	-	C15923	HMDB0012326
100	D-Glucose	179.05	531.58	C6H12O6	-	C00031	HMDB0000122
101	Glycerol 3-phosphate	171.01	76.06	C3H9O6P	-	C00093	HMDB0000126
102	Riboflavin	375.13	443.74	C17H20N4O6	-	C00255	HMDB0000244
103	D-Glucose 1-phosphate	241.01	78.96	C6H13O9P	-	C00103	HMDB0001586
104	Glucose 6-phosphate	259.02	74.76	C6H13O9P	-	C00092	HMDB0001401
105	Mesaconate	129.02	73.02	C5H6O4	-	C01732	NULL

## Sheet: supplement table3
Table S3: Differential metabolites details of S1-B vs S2-B
name	VIP	mean_S1-B	sd_S1-B	mean_S2-B	sd_S2-B	Fold Change_S1-B/S2-B	log2(FC_S1-B/S2-B)	p.value	FDR	Superpathway	Subpathway	class	sub_class	KEGG	HMDB
Sphinganine	1.83526	1.66175	0.106471	1.24854	0.141742	1.331	0.41246	0.000412295	0.00400418	Lipid	SphingoLipid	Organonitrogen compounds	Amines	C00836	HMDB0000269
Corticosterone	1.86299	0.559375	0.0957068	1.79514	0.48809	0.31161	-1.6822	0.000412295	0.00400418	Lipid	Steroid hormone biosynthesis	Steroids and steroid derivatives	Hydroxysteroids	C02140	HMDB0001547
Antibiotic JI-20A	1.48811	3.15543	1.98697	0.510358	0.246888	6.1828	2.6283	0.000412295	0.00400418	Xenobiotics	Neomycin, kanamycin and gentamicin biosynthesis	NULL	NULL	C17704	NULL
Bovinocidin	1.70528	0.780035	0.375715	2.69681	0.984459	0.28924	-1.7896	0.000412295	0.00400418	Amino acid	beta-Alanine metabolism	Allyl-type 1,3-dipolar organic compounds	Organic nitro compounds	C05669	HMDB0034259
5-Methylcytosine	1.7196	1.55723	0.36661	0.681002	0.294292	2.2867	1.1932	0.000573634	0.00501398	Nucleotide	Pyrimidine metabolism	Diazines	Pyrimidines and pyrimidine derivatives	C02376	HMDB0002894
Erucic acid	1.44647	0.295225	0.301263	1.61886	1.01456	0.18237	-2.4551	0.00147846	0.00999764	Lipid	Biosynthesis of unsaturated fatty acids	Fatty Acyls	Fatty acids and conjugates	C08316	HMDB0002068
Glycerophosphocholine	1.47955	0.612593	0.249331	1.74616	0.831306	0.35082	-1.5112	0.00356863	0.017881	Lipid	GlycerophosphoLipid	Glycerophospholipids	Glycerophosphocholines	C00670	HMDB0000086
Cholesterol	1.41693	8.07326	4.82899	2.23901	0.407419	3.6057	1.8503	0.00356863	0.017881	Lipid	Steroid biosynthesis	Steroids and steroid derivatives	Cholestane steroids	C00187	HMDB0000067
L-Methionine	1.42116	0.6319	0.267569	1.29936	0.482152	0.48632	-1.04	0.00619332	0.0211523	Amino acid	Cysteine and methionine metabolism	Carboxylic acids and derivatives	Amino acids, peptides, and analogues	C00073	HMDB0000696
Saccharopine	1.33164	0.803853	0.138122	0.541587	0.199421	1.4843	0.56974	0.00619332	0.0211523	Amino acid	Lysine biosynthesis	Carboxylic acids and derivatives	Amino acids, peptides, and analogues	C00449	HMDB0000279
Dehydroepiandrosterone	1.37055	0.105076	0.0799022	0.518872	0.355688	0.20251	-2.3039	0.0104443	0.0319695	Lipid	Steroid hormone biosynthesis	Steroids and steroid derivatives	Androstane steroids	C01227	HMDB0000077
S-Adenosylmethionine	1.22234	0.842627	0.331141	1.24028	0.259852	0.67938	-0.5577	0.0134187	0.0386667	Cofactors and Vitamins	Cofactors	NULL	NULL	C00019	NULL
9(S)-HPODE	1.26174	1.28153	0.270626	0.880594	0.300405	1.4553	0.54132	0.0171182	0.0469211	Lipid	Linoleic acid metabolism	Fatty Acyls	Lineolic acids and derivatives	C14827	HMDB0006940
4-Hydroxycinnamic acid	1.00594	0.332737	0.240065	2.95571	3.62889	0.11257	-3.151	0.0216841	0.0558064	Xenobiotics	Food Component/Plant	Cinnamic acids and derivatives	Hydroxycinnamic acids and derivatives	C00811	HMDB0002035
2-Hydroxybutyric acid	1.16724	1.25313	0.689643	0.621845	0.189067	2.0152	1.0109	0.0272754	0.0664292	Lipid	Hydroxy fatty acids	Hydroxy acids and derivatives	Alpha hydroxy acids and derivatives	C05984	HMDB0000008
(R)-3-Hydroxybutyric acid	1.56811	3.84437	3.96066	8.44585e-07	0	4551800	22.118	0.000161001	0.0165966	Carbohydrate	Butanoate metabolism	Hydroxy acids and derivatives	Beta hydroxy acids and derivatives	C01089	HMDB0000011
12-Keto-leukotriene B4	2.24061	0.205876	0.0303154	0.115478	0.0313703	1.7828	0.83415	0.000412295	0.0165966	Lipid	Arachidonic acid metabolism	Fatty Acyls	Eicosanoids	C05949	HMDB0004234
L-Tryptophan	2.04386	0.190096	0.0272818	0.122597	0.0323745	1.5506	0.63281	0.00147846	0.0254446	Amino acid	Tryptophan metabolism	Indoles and derivatives	Indolyl carboxylic acids and derivatives	C00078	HMDB0000929
4-Acetamidobutanoic acid	2.02636	0.150341	0.0292359	0.09409	0.0210355	1.5978	0.67612	0.00147846	0.0254446	Amino acid	Arginine and proline metabolism	Carboxylic acids and derivatives	Amino acids, peptides, and analogues	C02946	HMDB0003681
Allantoic acid	1.84951	0.518573	0.220029	0.194849	0.122368	2.6614	1.4122	0.00267971	0.0359566	Nucleotide	Purine metabolism	Carboxylic acids and derivatives	Amino acids, peptides, and analogues	C00499	HMDB0001209
D-Mannose	1.84388	0.220129	0.0464638	0.145107	0.0358548	1.517	0.60123	0.0047182	0.0483005	Carbohydrate	Fructose and mannose metabolism	Organooxygen compounds	Carbohydrates and carbohydrate conjugates	C00159	HMDB0000169
(S)-Ureidoglycine	1.71315	0.501426	0.21381	0.2136	0.142833	2.3475	1.2311	0.00619332	0.05216	Nucleotide	Purine metabolism	Carboxylic acids and derivatives	Amino acids, peptides, and analogues	C02091	NULL
Glutarate semialdehyde	1.48972	0.0813455	0.0302806	0.0512911	0.0141514	1.586	0.66535	0.00807149	0.0602823	Amino acid	Lysine degradation	Carboxylic acids and derivatives	Carbonyl compounds	C03273	HMDB0012233
Citric acid	1.56726	0.82242	0.236606	0.512197	0.215256	1.6057	0.68318	0.0134187	0.084534	Carbohydrate	Citrate cycle (TCA cycle)	Carboxylic acids and derivatives	Tricarboxylic acids and derivatives	C00158	HMDB0000094
L-Histidine	1.49076	0.1769	0.0492351	0.128372	0.0219705	1.378	0.46261	0.0171182	0.0989193	Amino acid	Histidine metabolism	Carboxylic acids and derivatives	Amino acids, peptides, and analogues	C00135	HMDB0000177
Creatine	1.68918	0.161047	0.0276846	0.125559	0.0169598	1.2826	0.35912	0.0171182	0.0989193	Amino acid	Arginine and proline metabolism	Carboxylic acids and derivatives	Amino acids, peptides, and analogues	C00300	HMDB0000064
Carnosine	1.29251	0.157423	0.034485	0.126785	0.0229454	1.2417	0.31226	0.0422601	0.15465	Peptide	Dipeptide derivative	Peptidomimetics	Hybrid peptides	C00386	HMDB0000033

## Sheet: supplement table4
Table S4: Differential metabolites details of S1-B vs S3-B
name	VIP	mean_S1-B	sd_S1-B	mean_S3-B	sd_S3-B	Fold Change_S1-B/S3-B	log2(FC_S1-B/S3-B)	p.value	FDR	Superpathway	Subpathway	class	sub_class	KEGG	HMDB
Dehydroepiandrosterone	1.50004	0.105076	0.0799022	2.86022e-05	0	3673.7	11.843	8.53561e-05	0.00202061	Lipid	Steroid hormone biosynthesis	Steroids and steroid derivatives	Androstane steroids	C01227	HMDB0000077
Cholesterol	1.59499	8.07326	4.82899	0.706642	0.810637	11.425	3.5141	0.000246656	0.00248155	Lipid	Steroid biosynthesis	Steroids and steroid derivatives	Cholestane steroids	C00187	HMDB0000067
9(S)-HPODE	1.8864	1.28153	0.270626	0.422443	0.179108	3.0336	1.601	0.0002797	0.00248155	Lipid	Linoleic acid metabolism	Fatty Acyls	Lineolic acids and derivatives	C14827	HMDB0006940
5-Methylcytosine	1.87234	1.55723	0.36661	0.487813	0.206065	3.1923	1.6746	0.0002797	0.00248155	Nucleotide	Pyrimidine metabolism	Diazines	Pyrimidines and pyrimidine derivatives	C02376	HMDB0002894
Erucic acid	1.22093	0.295225	0.301263	6.59048	6.42731	0.044796	-4.4805	0.000702861	0.00485015	Lipid	Biosynthesis of unsaturated fatty acids	Fatty Acyls	Fatty acids and conjugates	C08316	HMDB0002068
Pipecolic acid	1.32883	1.74551	0.832517	0.635392	0.607807	2.7471	1.4579	0.00623303	0.0204589	Amino acid	Lysine metabolism	Carboxylic acids and derivatives	Amino acids, peptides, and analogues	C00408	HMDB0000070
2-Hydroxybutyric acid	1.37739	1.25313	0.689643	0.459272	0.152762	2.7285	1.4481	0.00623303	0.0204589	Lipid	Hydroxy fatty acids	Hydroxy acids and derivatives	Alpha hydroxy acids and derivatives	C05984	HMDB0000008
Corticosterone	1.08215	0.559375	0.0957068	2.90775	2.84887	0.19237	-2.378	0.00796349	0.0249255	Lipid	Steroid hormone biosynthesis	Steroids and steroid derivatives	Hydroxysteroids	C02140	HMDB0001547
L-Tyrosine	1.2692	2.3955	0.381859	1.33111	0.959613	1.7996	0.8477	0.0101123	0.0298314	Amino acid	Tyrosine metabolism	Carboxylic acids and derivatives	Amino acids, peptides, and analogues	C00082	HMDB0000158
Dimethylglycine	1.14636	2.976	2.1283	0.922347	1.12626	3.2266	1.69	0.0101123	0.0298314	Amino acid	Glycine, serine and threonine metabolism	Carboxylic acids and derivatives	Amino acids, peptides, and analogues	C01026	HMDB0000092
5,6-Dihydro-5-fluorouracil	1.25726	1.03387	0.541085	0.483255	0.171095	2.1394	1.0972	0.016011	0.0430364	Xenobiotics	Drug metabolism - other enzymes	Diazines	Pyrimidines and pyrimidine derivatives	C16630	HMDB0060402
L-Glutamic acid	1.2112	0.183301	0.0459381	8.44585e-07	0	217030	17.728	8.53561e-05	0.000291793	Amino acid	Alanine, aspartate and glutamate metabolism	Carboxylic acids and derivatives	Amino acids, peptides, and analogues	C00025	HMDB0000148
Creatine	1.24318	0.161047	0.0276846	8.44585e-07	0	190680	17.541	8.53561e-05	0.000291793	Amino acid	Arginine and proline metabolism	Carboxylic acids and derivatives	Amino acids, peptides, and analogues	C00300	HMDB0000064
L-Aspartic acid	1.20535	0.221038	0.0581381	8.44585e-07	0	261710	17.998	8.53561e-05	0.000291793	Amino acid	Alanine, aspartate and glutamate metabolism	Carboxylic acids and derivatives	Amino acids, peptides, and analogues	C00049	HMDB0000191
(S)-Ureidoglycine	1.11419	0.501426	0.21381	8.44585e-07	0	593700	19.179	8.53561e-05	0.000291793	Nucleotide	Purine metabolism	Carboxylic acids and derivatives	Amino acids, peptides, and analogues	C02091	NULL
Allantoic acid	1.11548	0.518573	0.220029	8.44585e-07	0	614000	19.228	8.53561e-05	0.000291793	Nucleotide	Purine metabolism	Carboxylic acids and derivatives	Amino acids, peptides, and analogues	C00499	HMDB0001209
Glutarate semialdehyde	1.14669	0.0813455	0.0302806	8.44585e-07	0	96314	16.555	8.53561e-05	0.000291793	Amino acid	Lysine degradation	Carboxylic acids and derivatives	Carbonyl compounds	C03273	HMDB0012233
4-Acetamidobutanoic acid	1.23499	0.150341	0.0292359	8.44585e-07	0	178010	17.442	8.53561e-05	0.000291793	Amino acid	Arginine and proline metabolism	Carboxylic acids and derivatives	Amino acids, peptides, and analogues	C02946	HMDB0003681
Pantothenic acid	1.06081	0.0506968	0.0259325	8.44585e-07	0	60026	15.873	8.53561e-05	0.000291793	Cofactors and Vitamins	Pantothenate and CoA biosynthesis	Alcohols and polyols	Polyols	C00864	HMDB0000210
Uric acid	1.11689	8.44585e-07	0	0.130695	0.0519987	6.4623e-06	-17.24	0.000122435	0.000291793	Nucleotide	Purine metabolism	Imidazopyrimidines	Purines and purine derivatives	C00366	HMDB0000289
Linoleic acid	1.12653	8.44585e-07	0	1.42275	0.544802	5.9363e-07	-20.684	0.000122435	0.000291793	Lipid	Linoleic acid metabolism	Fatty Acyls	Lineolic acids and derivatives	C01595	HMDB0000673
Oxoglutaric acid	1.15138	8.44585e-07	0	0.389408	0.133701	2.1689e-06	-18.815	0.000122435	0.000291793	Carbohydrate	Citrate cycle (TCA cycle)	Keto acids and derivatives	Gamma-keto acids and derivatives	C00026	HMDB0000208
2-O-(alpha-D-Mannosyl)-D-glycerate	1.02592	8.44585e-07	0	0.130698	0.0697838	6.4621e-06	-17.24	0.000122435	0.000291793	Carbohydrate	Fructose and mannose metabolism	Carboxylic acids and derivatives	Alcohols and polyols	C11544	NULL
Alpha-D-Glucose	1.19459	8.44585e-07	0	0.98353	0.264156	8.5873e-07	-20.151	0.000122435	0.000291793	Carbohydrate	Glycolysis / Gluconeogenesis	Organooxygen compounds	Carbohydrates and carbohydrate conjugates	C00267	HMDB0003345
Sorbitol	1.13443	8.44585e-07	0	16.0961	5.96398	5.2471e-08	-24.184	0.000122435	0.000291793	Carbohydrate	Fructose and mannose metabolism	Organooxygen compounds	Carbohydrates and carbohydrate conjugates	C00794	HMDB0000247
L-Tryptophan	1.24919	0.190096	0.0272818	0.751984	0.0771731	0.25279	-1.984	0.0002797	0.000379353	Amino acid	Tryptophan metabolism	Indoles and derivatives	Indolyl carboxylic acids and derivatives	C00078	HMDB0000929
Malonate	1.1356	0.00872333	0.00484122	0.190504	0.0668625	0.045791	-4.4488	0.0002797	0.000379353	Lipid	Fatty acid biosynthesis	NULL	NULL	C00383	NULL
gamma-Glutamylcysteine	1.18519	0.00972857	0.00268609	0.450727	0.125993	0.021584	-5.5339	0.0002797	0.000379353	Amino acid	Glutathione metabolism	Carboxylic acids and derivatives	Amino acids, peptides, and analogues	C00669	HMDB0001049
Arachidic acid	1.08254	0.271435	0.118944	4.41952	1.86292	0.061417	-4.0252	0.0002797	0.000379353	Lipid	Biosynthesis of unsaturated fatty acids	Fatty Acyls	Fatty acids and conjugates	C06425	HMDB0002212
Creatinine	1.07282	0.0249148	0.0168806	1.38556	0.631722	0.017982	-5.7973	0.0002797	0.000379353	Amino acid	Arginine and proline metabolism	Carboxylic acids and derivatives	Amino acids, peptides, and analogues	C00791	HMDB0000562
Carnosine	1.2212	0.157423	0.034485	0.821032	0.139095	0.19174	-2.3828	0.0002797	0.000379353	Peptide	Dipeptide derivative	Peptidomimetics	Hybrid peptides	C00386	HMDB0000033
1-Methylhistidine	1.0544	0.277203	0.0690808	11.5155	5.52634	0.024072	-5.3765	0.0002797	0.000379353	Amino acid	Histidine metabolism	Carboxylic acids and derivatives	Amino acids, peptides, and analogues	C01152	HMDB0000001
Dihydrouracil	1.08324	0.00537582	0.00554416	0.195884	0.0853537	0.027444	-5.1874	0.0002797	0.000379353	Nucleotide	Pyrimidine metabolism	Diazines	Pyrimidines and pyrimidine derivatives	C00429	HMDB0000076
Phenylacetaldehyde	1.21078	0.00366888	0.00104446	0.152506	0.0352815	0.024057	-5.3774	0.0002797	0.000379353	Amino acid	Phenylalanine metabolism	Benzene and substituted derivatives	Phenylacetaldehydes	C00601	HMDB0006236
Ketoleucine	1.1438	0.00333238	0.000989659	0.129711	0.0449313	0.025691	-5.2826	0.0002797	0.000379353	Amino acid	Valine, leucine and isoleucine degradation	Keto acids and derivatives	Short-chain keto acids and derivatives	C00233	HMDB0000695
Ciliatine	1.14198	0.465808	0.0785472	0.199295	0.0603812	2.3373	1.2248	0.0002797	0.000379353	Amino acid	Phosphonate and phosphinate metabolism	Organic phosphonic acids and derivatives	Organic phosphonic acids	C03557	HMDB0011747
Anserine	1.16835	0.050334	0.0174189	0.41781	0.114639	0.12047	-3.0532	0.0002797	0.000379353	Peptide	Dipeptide derivative	Azacyclic compounds	Amines	C01262	HMDB0000194
L-2-Hydroxyglutaric acid	1.11353	0.446146	0.0634723	0.994693	0.212828	0.44853	-1.1567	0.000520244	0.000675359	Lipid	Hydroxy fatty acids	Fatty Acyls	Fatty acids and conjugates	C03196	HMDB0000694
D-Mannose	1.09053	0.220129	0.0464638	0.761156	0.232854	0.2892	-1.7898	0.00125902	0.00156793	Carbohydrate	Fructose and mannose metabolism	Organooxygen compounds	Carbohydrates and carbohydrate conjugates	C00159	HMDB0000169

## Sheet: supplement table5
Table S5: Differential metabolites details of S1-B vs S4-B
name	VIP	mean_S1-B	sd_S1-B	mean_S4-B	sd_S4-B	Fold Change_S1-B/S4-B	log2(FC_S1-B/S4-B)	p.value	FDR	Superpathway	Subpathway	class	sub_class	KEGG	HMDB
S-Adenosylmethionine	1.84042	0.842627	0.331141	2.86022e-05	0	29460	14.846	8.53561e-05	0.00183419	Cofactors and Vitamins	Cofactors	NULL	NULL	C00019	NULL
Sphinganine	2.02373	1.66175	0.106471	0.866306	0.064576	1.9182	0.93975	0.0002797	0.00212211	Lipid	SphingoLipid	Organonitrogen compounds	Amines	C00836	HMDB0000269
Corticosterone	1.86804	0.559375	0.0957068	0.950046	0.0991892	0.58879	-0.76418	0.0002797	0.00212211	Lipid	Steroid hormone biosynthesis	Steroids and steroid derivatives	Hydroxysteroids	C02140	HMDB0001547
9(S)-HPODE	1.84472	1.28153	0.270626	0.451931	0.165097	2.8357	1.5037	0.0002797	0.00212211	Lipid	Linoleic acid metabolism	Fatty Acyls	Lineolic acids and derivatives	C14827	HMDB0006940
5-Methylcytosine	1.85606	1.55723	0.36661	0.454913	0.183899	3.4231	1.7753	0.0002797	0.00212211	Nucleotide	Pyrimidine metabolism	Diazines	Pyrimidines and pyrimidine derivatives	C02376	HMDB0002894
Dimethylglycine	1.37496	2.976	2.1283	0.48896	0.268912	6.0864	2.6056	0.000520244	0.00331603	Amino acid	Glycine, serine and threonine metabolism	Carboxylic acids and derivatives	Amino acids, peptides, and analogues	C01026	HMDB0000092
Cholesterol	1.45494	8.07326	4.82899	0.849519	2.68633	9.5033	3.2484	0.000889643	0.00516152	Lipid	Steroid biosynthesis	Steroids and steroid derivatives	Cholestane steroids	C00187	HMDB0000067
2-Hydroxybutyric acid	1.41694	1.25313	0.689643	0.36838	0.203994	3.4017	1.7663	0.00623303	0.0175992	Lipid	Hydroxy fatty acids	Hydroxy acids and derivatives	Alpha hydroxy acids and derivatives	C05984	HMDB0000008
L-Methionine	1.07425	0.6319	0.267569	0.368568	0.186895	1.7145	0.77777	0.00796349	0.0215537	Amino acid	Cysteine and methionine metabolism	Carboxylic acids and derivatives	Amino acids, peptides, and analogues	C00073	HMDB0000696
Glycerophosphocholine	1.28551	0.612593	0.249331	0.324668	0.11776	1.8868	0.91596	0.00796349	0.0215537	Lipid	GlycerophosphoLipid	Glycerophospholipids	Glycerophosphocholines	C00670	HMDB0000086
5,6-Dihydro-5-fluorouracil	1.30491	1.03387	0.541085	0.422535	0.190761	2.4468	1.2909	0.0101123	0.0260506	Xenobiotics	Drug metabolism - other enzymes	Diazines	Pyrimidines and pyrimidine derivatives	C16630	HMDB0060402
Erucic acid	1.16066	0.295225	0.301263	1.20653	0.931619	0.24469	-2.031	0.0304862	0.0624594	Lipid	Biosynthesis of unsaturated fatty acids	Fatty Acyls	Fatty acids and conjugates	C08316	HMDB0002068
Uric acid	1.25192	8.44585e-07	0	0.408547	0.186816	2.0673e-06	-18.884	0.000122435	0.000500045	Nucleotide	Purine metabolism	Imidazopyrimidines	Purines and purine derivatives	C00366	HMDB0000289
2-Ketobutyric acid	1.30819	8.44585e-07	0	0.183075	0.0702358	4.6133e-06	-17.726	0.000122435	0.000500045	Carbohydrate	Propanoate metabolism	Keto acids and derivatives	Short-chain keto acids and derivatives	C00109	HMDB0000005
Linoleic acid	1.42204	8.44585e-07	0	1.07276	0.224162	7.873e-07	-20.277	0.000122435	0.000500045	Lipid	Linoleic acid metabolism	Fatty Acyls	Lineolic acids and derivatives	C01595	HMDB0000673
17a-Estradiol	1.22236	8.44585e-07	0	0.152669	0.0755801	5.5321e-06	-17.464	0.000122435	0.000500045	Lipid	Steroid hormone biosynthesis	Steroids and steroid derivatives	Estrane steroids	C02537	HMDB0000429
Bovinic acid	1.26115	8.44585e-07	0	0.80771	0.359738	1.0457e-06	-19.867	0.000122435	0.000500045	Lipid	Linoleic acid metabolism	Fatty Acyls	Lineolic acids and derivatives	C04056	HMDB0003797
Aminoadipic acid	1.22888	8.44585e-07	0	0.279037	0.135822	3.0268e-06	-18.334	0.000122435	0.000500045	Amino acid	Lysine biosynthesis	Carboxylic acids and derivatives	Amino acids, peptides, and analogues	C00956	HMDB0000510
2-Hydroxyglutarate	1.18171	8.44585e-07	0	1.05439	0.576613	8.0102e-07	-20.252	0.000122435	0.000500045	Carbohydrate	Butanoate metabolism	Carboxylic acids and derivatives	Alcohols and polyols	C02630	HMDB0059655
Oxoglutaric acid	1.41622	8.44585e-07	0	0.572155	0.125815	1.4761e-06	-19.37	0.000122435	0.000500045	Carbohydrate	Citrate cycle (TCA cycle)	Keto acids and derivatives	Gamma-keto acids and derivatives	C00026	HMDB0000208
2-O-(alpha-D-Mannosyl)-D-glycerate	1.17624	8.44585e-07	0	0.349545	0.193603	2.4162e-06	-18.659	0.000122435	0.000500045	Carbohydrate	Fructose and mannose metabolism	Carboxylic acids and derivatives	Alcohols and polyols	C11544	NULL
Alpha-D-Glucose	1.45309	8.44585e-07	0	1.43448	0.200646	5.8877e-07	-20.696	0.000122435	0.000500045	Carbohydrate	Glycolysis / Gluconeogenesis	Organooxygen compounds	Carbohydrates and carbohydrate conjugates	C00267	HMDB0003345
Sorbitol	1.20832	8.44585e-07	0	1.94843	0.99946	4.3347e-07	-21.138	0.000122435	0.000500045	Carbohydrate	Fructose and mannose metabolism	Organooxygen compounds	Carbohydrates and carbohydrate conjugates	C00794	HMDB0000247
D-Xylitol	1.29398	8.44585e-07	0	0.43283	0.17424	1.9513e-06	-18.967	0.000122435	0.000500045	Carbohydrate	Pentose and glucuronate interconversions	Organooxygen compounds	Carbohydrates and carbohydrate conjugates	C00379	HMDB0002917
3-(3-Hydroxyphenyl)propanoic acid	1.29993	8.44585e-07	0	0.479639	0.189303	1.7609e-06	-19.115	0.000122435	0.000500045	Amino acid	Phenylalanine metabolism	Phenylpropanoic acids	NULL	C11457	HMDB0000375
L-Tryptophan	1.4242	0.190096	0.0272818	0.778792	0.117772	0.24409	-2.0345	0.0002797	0.000500045	Amino acid	Tryptophan metabolism	Indoles and derivatives	Indolyl carboxylic acids and derivatives	C00078	HMDB0000929
L-2-Hydroxyglutaric acid	1.0811	0.446146	0.0634723	1.76822	0.894521	0.25231	-1.9867	0.0002797	0.000500045	Lipid	Hydroxy fatty acids	Fatty Acyls	Fatty acids and conjugates	C03196	HMDB0000694
Malonate	1.19206	0.00872333	0.00484122	0.870848	0.460064	0.010017	-6.6414	0.0002797	0.000500045	Lipid	Fatty acid biosynthesis	NULL	NULL	C00383	NULL
gamma-Glutamylcysteine	1.07656	0.00972857	0.00268609	1.97725	1.34626	0.0049202	-7.6671	0.0002797	0.000500045	Amino acid	Glutathione metabolism	Carboxylic acids and derivatives	Amino acids, peptides, and analogues	C00669	HMDB0001049
Creatinine	1.20614	0.0249148	0.0168806	4.08636	2.09454	0.0060971	-7.3577	0.0002797	0.000500045	Amino acid	Arginine and proline metabolism	Carboxylic acids and derivatives	Amino acids, peptides, and analogues	C00791	HMDB0000562
L-Histidine	1.34884	0.1769	0.0492351	1.1812	0.325533	0.14976	-2.7392	0.0002797	0.000500045	Amino acid	Histidine metabolism	Carboxylic acids and derivatives	Amino acids, peptides, and analogues	C00135	HMDB0000177
D-Mannose	1.25446	0.220129	0.0464638	0.62094	0.176619	0.35451	-1.4961	0.0002797	0.000500045	Carbohydrate	Fructose and mannose metabolism	Organooxygen compounds	Carbohydrates and carbohydrate conjugates	C00159	HMDB0000169
Carnosine	1.4292	0.157423	0.034485	0.77132	0.115106	0.2041	-2.2927	0.0002797	0.000500045	Peptide	Dipeptide derivative	Peptidomimetics	Hybrid peptides	C00386	HMDB0000033
Creatine	1.25418	0.161047	0.0276846	1.19255	0.467955	0.13504	-2.8885	0.0002797	0.000500045	Amino acid	Arginine and proline metabolism	Carboxylic acids and derivatives	Amino acids, peptides, and analogues	C00300	HMDB0000064
1-Methylhistidine	1.28089	0.277203	0.0690808	1.11702	0.346452	0.24816	-2.0106	0.0002797	0.000500045	Amino acid	Histidine metabolism	Carboxylic acids and derivatives	Amino acids, peptides, and analogues	C01152	HMDB0000001
Dihydrouracil	1.209	0.00537582	0.00554416	0.895475	0.455776	0.0060033	-7.38	0.0002797	0.000500045	Nucleotide	Pyrimidine metabolism	Diazines	Pyrimidines and pyrimidine derivatives	C00429	HMDB0000076
Phenylacetaldehyde	1.23173	0.00366888	0.00104446	0.447857	0.214588	0.0081921	-6.9316	0.0002797	0.000500045	Amino acid	Phenylalanine metabolism	Benzene and substituted derivatives	Phenylacetaldehydes	C00601	HMDB0006236
Ketoleucine	1.18774	0.00333238	0.000989659	0.569448	0.305238	0.0058519	-7.4169	0.0002797	0.000500045	Amino acid	Valine, leucine and isoleucine degradation	Keto acids and derivatives	Short-chain keto acids and derivatives	C00233	HMDB0000695
Anserine	1.36053	0.050334	0.0174189	0.612257	0.173663	0.08221	-3.6045	0.0002797	0.000500045	Peptide	Dipeptide derivative	Azacyclic compounds	Amines	C01262	HMDB0000194
L-Phenylalanine	1.06331	0.157703	0.0440933	0.570003	0.286528	0.27667	-1.8538	0.000520244	0.000883976	Amino acid	Phenylalanine metabolism	NULL	NULL	C00079	HMDB0000159

## Sheet: supplement table6
Table S6: Differential metabolites details of S1-M vs S2-M
Name	VIP	mean_S1-M	sd_S1-M	mean_S2-M	sd_S2-M	Fold Change_S1-M/S2-M	log2(FC_S1-M/S2-M)	p.value	FDR	Superpathway	Subpathway	class	sub_class	KEGG	HMDB
Arachidic acid	1.45721	0.0657785	0.139454	0.613737	0.210948	0.10718	-3.2219	0.000223972	0.00412803	Lipid	Biosynthesis of unsaturated fatty acids	Fatty Acyls	Fatty acids and conjugates	C06425	HMDB0002212
13-L-Hydroperoxylinoleic acid	1.57472	0.182792	0.105351	0.776289	0.155656	0.23547	-2.0864	0.0002797	0.00412803	Lipid	Linoleic acid metabolism	Fatty Acyls	Lineolic acids and derivatives	C04717	HMDB0003871
Acetoacetic acid	1.36697	0.036127	0.0917867	0.645855	0.337555	0.055937	-4.1601	0.00031157	0.00412803	Lipid	Synthesis and degradation of ketone bodies	Keto acids and derivatives	Short-chain keto acids and derivatives	C00164	HMDB0000060
Chitobiose	1.37239	5.78759	2.68766	0.768092	0.233247	7.535	2.9136	0.000382664	0.00429249	Carbohydrate	Amino sugar and nucleotide sugar metabolism	Organooxygen compounds	Carbohydrates and carbohydrate conjugates	C01674	HMDB0003556
Retinoyl b-glucuronide	1.46507	0.120281	0.267301	0.961312	0.264264	0.12512	-2.9986	0.000430489	0.00429249	Cofactors and Vitamins	Retinol metabolism	Prenol lipids	Terpene glycosides	C11061	HMDB0003141
Thymine	1.38412	0.434367	0.188964	1.36403	0.476531	0.31844	-1.6509	0.000520244	0.00473204	Nucleotide	Pyrimidine metabolism	Diazines	Pyrimidines and pyrimidine derivatives	C00178	HMDB0000262
4-Hydroxycinnamic acid	1.38417	0.107196	0.226643	0.994436	0.430784	0.1078	-3.2136	0.000590773	0.00473204	Xenobiotics	Food Component/Plant	Cinnamic acids and derivatives	Hydroxycinnamic acids and derivatives	C00811	HMDB0002035
5-Methylthioadenosine	1.3515	0.183564	0.388639	1.17769	0.423315	0.15587	-2.6816	0.000590773	0.00473204	Amino acid	Cysteine and methionine metabolism	5'-deoxyribonucleosides	5'-deoxy-5'-thionucleosides	C00170	HMDB0001173
Spermidine	1.36427	0.864778	0.239803	1.82207	0.492837	0.47461	-1.0752	0.000702861	0.00535545	Amino acid	Arginine and proline metabolism	Organonitrogen compounds	Amines	C00315	HMDB0001257
Myristic acid	1.18685	0.160141	0.352743	0.917768	0.473058	0.17449	-2.5188	0.000805259	0.00571345	Lipid	Fatty acid biosynthesis	Fatty Acyls	Fatty acids and conjugates	C06424	HMDB0000806
Stearidonic acid	1.3863	0.251308	0.529998	1.3237	0.190659	0.18985	-2.397	0.000805259	0.00571345	Lipid	alpha-Linolenic acid metabolism	Fatty Acyls	Lineolic acids and derivatives	C16300	HMDB0006547
Homovanillic acid	1.12977	0.0711902	0.222586	0.733612	0.527332	0.097041	-3.3653	0.000805259	0.00571345	Amino acid	Tyrosine metabolism	Phenols	Methoxyphenols	C05582	HMDB0000118
Pyroglutamic acid	1.27904	3.88753	1.9549	0.745002	0.526254	5.2182	2.3835	0.000943645	0.00630745	Amino acid	Glutathione metabolism	Carboxylic acids and derivatives	Amino acids, peptides, and analogues	C01879	HMDB0000267
Lathosterol	1.31481	0.176438	0.382279	1.03617	0.369111	0.17028	-2.554	0.00109022	0.00670458	Lipid	Steroid biosynthesis	Steroids and steroid derivatives	Cholestane steroids	C01189	HMDB0001170
Cytosine	1.04573	1.37562	0.703108	0.60686	0.164661	2.2668	1.1806	0.00219965	0.00992504	Nucleotide	Pyrimidine metabolism	Diazines	Pyrimidines and pyrimidine derivatives	C00380	HMDB0000630
L-Carnitine	1.03527	0.712205	0.26128	1.09966	0.275998	0.64766	-0.6267	0.00484876	0.0151204	Lipid	Carnitine metabolism	Organonitrogen compounds	Quaternary ammonium salts	C00318	HMDB0000062
N6-Acetyl-L-lysine	1.03755	0.571123	0.238087	0.842357	0.103312	0.67801	-0.56063	0.00484876	0.0151204	Amino acid	Lysine degradation	Carboxylic acids and derivatives	Amino acids, peptides, and analogues	C02727	HMDB0000206
Gentamicin C1a	1.20919	3.26887	1.11009	1.63172	0.438193	2.0033	1.0024	0.0101123	0.0241163	Xenobiotics	Neomycin, kanamycin and gentamicin biosynthesis	NULL	NULL	C00908	NULL
Biotin	1.23855	2.48674	0.821092	1.13455	0.465917	2.1918	1.1321	0.0101123	0.0241163	Cofactors and Vitamins	Biotin metabolism	Biotin and derivatives	NULL	C00120	HMDB0000030
N-Acetylserotonin	1.1532	2.21295	0.810462	1.14883	0.246694	1.9263	0.9458	0.0101123	0.0241163	Amino acid	Tryptophan metabolism	Indoles and derivatives	Hydroxyindoles	C00978	HMDB0001238
Dethiobiotin	1.20224	3.20415	1.46807	1.11959	0.440192	2.8619	1.517	0.0101123	0.0241163	Cofactors and Vitamins	Biotin metabolism	Fatty Acyls	Fatty acids and conjugates	C01909	HMDB0003581
4-Pyridoxic acid	1.19701	2.49735	0.900527	1.19312	0.361172	2.0931	1.0657	0.012763	0.0279483	Cofactors and Vitamins	Vitamin B6 metabolism	Pyridines and derivatives	Pyridinecarboxylic acids and derivatives	C00847	HMDB0000017
L-Formylkynurenine	1.15011	2.36778	0.670432	1.33635	0.503196	1.7718	0.82524	0.012763	0.0279483	Amino acid	Tryptophan metabolism	Benzene and substituted derivatives	Amines	C02700	HMDB0060485
L-Kynurenine	1.06094	1.96621	0.402403	1.40063	0.345178	1.4038	0.48934	0.012763	0.0279483	Amino acid	Tryptophan metabolism	Organooxygen compounds	Carbonyl compounds	C00328	HMDB0000684
Niacinamide	1.01796	1.04408	0.385363	0.563575	0.28454	1.8526	0.88956	0.016011	0.0324777	Cofactors and Vitamins	Nicotinate and nicotinamide metabolism	Pyridines and derivatives	Pyridinecarboxylic acids and derivatives	C00153	HMDB0001406
Pyrimidodiazepine	1.17161	4.00538	1.53564	1.88928	0.57323	2.1201	1.0841	0.016011	0.0324777	Cofactors and Vitamins	Folate biosynthesis	NULL	NULL	C02587	NULL
beta-D-3-Ribofuranosyluric acid	1.24183	2.92305	1.28	0.971151	0.408576	3.0099	1.5897	0.016011	0.0324777	Nucleotide	Purine metabolism	Azacyclic compounds	Alcohols and polyols	C05513	HMDB0029920
gamma-L-Glutamyl-L-2-aminobutyrate	1.09248	2.20485	0.906298	1.11899	0.28927	1.9704	0.97848	0.0199645	0.0368282	Amino acid	Cysteine and methionine metabolism	NULL	NULL	C21015	NULL
Normetanephrine	1.29651	3.37753	1.35481	1.09832	0.442241	3.0752	1.6207	0.0199645	0.0368282	Amino acid	Tyrosine metabolism	Benzene and substituted derivatives	1-hydroxy-2-unsubstituted benzenoids	C05589	HMDB0000819
5-(2-Hydroxyethyl)-4-methylthiazole	1.18982	4.37543	1.77083	1.94974	0.406352	2.2441	1.1661	0.0199645	0.0368282	Cofactors and Vitamins	Thiamine metabolism	Azoles	Thiazoles	C04294	HMDB0032985
Pantothenic acid	1.06342	2.35054	1.03263	1.14492	0.398983	2.053	1.0377	0.0247447	0.0410098	Cofactors and Vitamins	Pantothenate and CoA biosynthesis	Alcohols and polyols	Polyols	C00864	HMDB0000210
Lumichrome	1.11812	3.91701	2.09657	1.32105	0.610372	2.9651	1.5681	0.0247447	0.0410098	Cofactors and Vitamins	Riboflavin metabolism	NULL	NULL	C01727	NULL
Dehypoxanthine futalosine	1.11392	2.72673	1.24985	1.21196	0.277688	2.2499	1.1698	0.0247447	0.0410098	Cofactors and Vitamins	Ubiquinone and other terpenoid-quinone biosynthesis	NULL	NULL	C17010	NULL
Dihydrouracil	1.25423	3.09486	1.36533	1.0284	0.248592	3.0094	1.5895	0.0247447	0.0410098	Nucleotide	Pyrimidine metabolism	Diazines	Pyrimidines and pyrimidine derivatives	C00429	HMDB0000076
Hippuric acid	1.01424	1.91961	0.619191	1.26598	0.181284	1.5163	0.60056	0.0304862	0.0469898	Amino acid	Phenylalanine metabolism	Benzene and substituted derivatives	Benzoic acids and derivatives	C01586	HMDB0000714
Acetaminophen	1.12976	2.49553	1.09333	1.07049	0.44734	2.3312	1.2211	0.0373364	0.0559815	Xenobiotics	Drug	Phenols	1-hydroxy-2-unsubstituted benzenoids	C06804	HMDB0001859
(R)-3-Hydroxybutyric acid	2.06913	0.915871	0.0656403	2.35006	0.702293	0.38972	-1.3595	0.0002797	0.0071661	Carbohydrate	Butanoate metabolism	Hydroxy acids and derivatives	Beta hydroxy acids and derivatives	C01089	HMDB0000011
Riboflavin	2.11575	0.169363	0.360553	1.61905	0.535001	0.10461	-3.257	0.000430489	0.00759096	Cofactors and Vitamins	Riboflavin metabolism	Pteridines and derivatives	Alloxazines and isoalloxazines	C00255	HMDB0000244
D-Glucose 1-phosphate	1.73219	0.224565	0.473898	1.77779	1.09116	0.12632	-2.9849	0.000805259	0.00843529	Carbohydrate	Glycolysis / Gluconeogenesis	Organooxygen compounds	Carbohydrates and carbohydrate conjugates	C00103	HMDB0001586
Citric acid	1.91538	0.291463	0.21585	0.779392	0.195957	0.37396	-1.419	0.00125902	0.00918648	Carbohydrate	Citrate cycle (TCA cycle)	Carboxylic acids and derivatives	Tricarboxylic acids and derivatives	C00158	HMDB0000094
Glucose 6-phosphate	2.05933	0.0967282	0.297574	0.847897	0.203714	0.11408	-3.1319	0.0014661	0.00975557	Carbohydrate	Starch and sucrose metabolism	Organooxygen compounds	Carbohydrates and carbohydrate conjugates	C00092	HMDB0001401
Succinic acid	1.89641	0.236288	0.328576	0.816118	0.115628	0.28953	-1.7882	0.00623303	0.0198631	Carbohydrate	Citrate cycle (TCA cycle)	Carboxylic acids and derivatives	Dicarboxylic acids and derivatives	C00042	HMDB0000254
Dehydroepiandrosterone	1.17603	0.0307624	0.0549239	0.124971	0.119462	0.24616	-2.0224	0.00623303	0.0198631	Lipid	Steroid hormone biosynthesis	Steroids and steroid derivatives	Androstane steroids	C01227	HMDB0000077
Phosphocreatine	1.1753	0.208713	0.538478	8.47092	11.6518	0.024639	-5.3429	0.00708545	0.0225117	Amino acid	Arginine and proline metabolism	Carboxylic acids and derivatives	Amino acids, peptides, and analogues	C02305	HMDB0001511
Glycerol 3-phosphate	1.72568	0.322341	0.373592	0.898191	0.2106	0.35888	-1.4784	0.0101123	0.0273628	Lipid	GlycerophosphoLipid	Glycerophospholipids	Glycerophosphates	C00093	HMDB0000126
Uric acid	1.23604	0.069588	0.0780476	0.167343	0.0991409	0.41584	-1.2659	0.012763	0.0312576	Nucleotide	Purine metabolism	Imidazopyrimidines	Purines and purine derivatives	C00366	HMDB0000289
Glucosamine 6-phosphate	1.13603	0.200359	0.42759	0.570123	0.302892	0.35143	-1.5087	0.0196502	0.0419928	Carbohydrate	Amino sugar and nucleotide sugar metabolism	Organooxygen compounds	Carbohydrates and carbohydrate conjugates	C00352	HMDB0001254
Ribitol	1.15019	0.16902	0.337698	0.461834	0.228949	0.36598	-1.4502	0.0247447	0.0482134	Carbohydrate	Pentose and glucuronate interconversions	Organooxygen compounds	Carbohydrates and carbohydrate conjugates	C00474	HMDB0000508
Raffinose	1.23939	0.172184	0.277634	0.41326	0.118342	0.41665	-1.2631	0.0304862	0.0512788	Carbohydrate	Galactose metabolism	Organooxygen compounds	Carbohydrates and carbohydrate conjugates	C00492	HMDB0003213

## Sheet: supplement table7
Table S7: Differential metabolites details of S1-M vs S3-M
name	VIP	mean_S1-M	sd_S1-M	mean_S3-M	sd_S3-M	Fold Change_S1-M/S3-M	log2(FC_S1-M/S3-M)	p.value	FDR	Superpathway	Subpathway	class	sub_class	KEGG	HMDB
5-Methylthioadenosine	1.59467	0.183564	0.388639	1.58589	0.670719	0.11575	-3.1109	0.000151974	0.00644539	Amino acid	Cysteine and methionine metabolism	5'-deoxyribonucleosides	5'-deoxy-5'-thionucleosides	C00170	HMDB0001173
Pyroglutamic acid	1.46252	3.88753	1.9549	0.910122	0.573663	4.2714	2.0947	0.000439639	0.00778083	Amino acid	Glutathione metabolism	Carboxylic acids and derivatives	Amino acids, peptides, and analogues	C01879	HMDB0000267
13-L-Hydroperoxylinoleic acid	1.50002	0.182792	0.105351	0.872597	0.433171	0.20948	-2.2551	0.000439639	0.00778083	Lipid	Linoleic acid metabolism	Fatty Acyls	Lineolic acids and derivatives	C04717	HMDB0003871
Lathosterol	1.46612	0.176438	0.382279	1.48416	0.803726	0.11888	-3.0724	0.000510047	0.00778083	Lipid	Steroid biosynthesis	Steroids and steroid derivatives	Cholestane steroids	C01189	HMDB0001170
Chitobiose	1.58307	5.78759	2.68766	0.93575	0.517557	6.185	2.6288	0.00058284	0.00778083	Carbohydrate	Amino sugar and nucleotide sugar metabolism	Organooxygen compounds	Carbohydrates and carbohydrate conjugates	C01674	HMDB0003556
Arachidic acid	1.25703	0.0657785	0.139454	0.748536	0.606299	0.087876	-3.5084	0.00100549	0.00875386	Lipid	Biosynthesis of unsaturated fatty acids	Fatty Acyls	Fatty acids and conjugates	C06425	HMDB0002212
Myristic acid	1.27821	0.160141	0.352743	1.23182	0.881386	0.13	-2.9434	0.00119059	0.00982943	Lipid	Fatty acid biosynthesis	Fatty Acyls	Fatty acids and conjugates	C06424	HMDB0000806
Stearidonic acid	1.29105	0.251308	0.529998	1.53527	0.984416	0.16369	-2.611	0.00203602	0.0131809	Lipid	alpha-Linolenic acid metabolism	Fatty Acyls	Lineolic acids and derivatives	C16300	HMDB0006547
Sorbitol	1.3425	1.35405	1.42624	4.12802	1.74364	0.32801	-1.6082	0.00282727	0.0148118	Carbohydrate	Fructose and mannose metabolism	Organooxygen compounds	Carbohydrates and carbohydrate conjugates	C00794	HMDB0000247
Spermidine	1.30936	0.864778	0.239803	1.70631	0.673505	0.50681	-0.98048	0.00361051	0.0170865	Amino acid	Arginine and proline metabolism	Organonitrogen compounds	Amines	C00315	HMDB0001257
Gentamicin C1a	1.39817	3.26887	1.11009	1.6258	0.540368	2.0106	1.0076	0.00361051	0.0170865	Xenobiotics	Neomycin, kanamycin and gentamicin biosynthesis	NULL	NULL	C00908	NULL
4-Hydroxycinnamic acid	1.2201	0.107196	0.226643	0.585699	0.397795	0.18302	-2.4499	0.00413999	0.0189985	Xenobiotics	Food Component/Plant	Cinnamic acids and derivatives	Hydroxycinnamic acids and derivatives	C00811	HMDB0002035
Aminoadipic acid	1.41476	2.18872	1.16379	0.573675	0.224	3.8153	1.9318	0.00728456	0.0245146	Amino acid	Lysine biosynthesis	Carboxylic acids and derivatives	Amino acids, peptides, and analogues	C00956	HMDB0000510
Thymine	1.1453	0.434367	0.188964	1.32333	0.918993	0.32824	-1.6072	0.0091085	0.0280431	Nucleotide	Pyrimidine metabolism	Diazines	Pyrimidines and pyrimidine derivatives	C00178	HMDB0000262
5-(2-Hydroxyethyl)-4-methylthiazole	1.37627	4.37543	1.77083	1.88019	0.776726	2.3271	1.2185	0.0091085	0.0280431	Cofactors and Vitamins	Thiamine metabolism	Azoles	Thiazoles	C04294	HMDB0032985
Quinolinic acid	1.14982	66.7857	65.8256	3.94368	3.75401	16.935	4.0819	0.0172575	0.0389156	Cofactors and Vitamins	Nicotinate and nicotinamide metabolism	Pyridines and derivatives	Pyridinecarboxylic acids and derivatives	C03722	HMDB0000232
L-Valine	1.01881	0.525715	0.429719	1.08224	0.544694	0.48576	-1.0417	0.0172575	0.0389156	Amino acid	Valine, leucine and isoleucine degradation	Carboxylic acids and derivatives	Amino acids, peptides, and analogues	C00183	HMDB0000883
Biotin	1.3045	2.48674	0.821092	1.40654	0.423178	1.768	0.8221	0.0172575	0.0389156	Cofactors and Vitamins	Biotin metabolism	Biotin and derivatives	NULL	C00120	HMDB0000030
L-Formylkynurenine	1.25623	2.36778	0.670432	1.51243	0.399089	1.5655	0.64666	0.0211339	0.0444703	Amino acid	Tryptophan metabolism	Benzene and substituted derivatives	Amines	C02700	HMDB0060485
Dehypoxanthine futalosine	1.33375	2.72673	1.24985	1.09037	0.496469	2.5007	1.3224	0.0211339	0.0444703	Cofactors and Vitamins	Ubiquinone and other terpenoid-quinone biosynthesis	NULL	NULL	C17010	NULL
Dethiobiotin	1.30143	3.20415	1.46807	1.46354	0.280575	2.1893	1.1305	0.0211339	0.0444703	Cofactors and Vitamins	Biotin metabolism	Fatty Acyls	Fatty acids and conjugates	C01909	HMDB0003581
Pantothenic acid	1.06425	2.35054	1.03263	1.43692	0.289373	1.6358	0.71001	0.0257481	0.048325	Cofactors and Vitamins	Pantothenate and CoA biosynthesis	Alcohols and polyols	Polyols	C00864	HMDB0000210
Niacinamide	1.12702	1.04408	0.385363	0.614831	0.258448	1.6982	0.76397	0.0257481	0.048325	Cofactors and Vitamins	Nicotinate and nicotinamide metabolism	Pyridines and derivatives	Pyridinecarboxylic acids and derivatives	C00153	HMDB0001406
4-Pyridoxic acid	1.20539	2.49735	0.900527	1.52331	0.303089	1.6394	0.71319	0.0257481	0.048325	Cofactors and Vitamins	Vitamin B6 metabolism	Pyridines and derivatives	Pyridinecarboxylic acids and derivatives	C00847	HMDB0000017
Normetanephrine	1.43286	3.37753	1.35481	1.42904	0.323578	2.3635	1.2409	0.0257481	0.048325	Amino acid	Tyrosine metabolism	Benzene and substituted derivatives	1-hydroxy-2-unsubstituted benzenoids	C05589	HMDB0000819
Pyrimidodiazepine	1.22629	4.00538	1.53564	2.30488	0.496167	1.7378	0.79725	0.0257481	0.048325	Cofactors and Vitamins	Folate biosynthesis	NULL	NULL	C02587	NULL
beta-D-3-Ribofuranosyluric acid	1.33296	2.92305	1.28	1.29061	0.406714	2.2649	1.1794	0.0257481	0.048325	Nucleotide	Purine metabolism	Azacyclic compounds	Alcohols and polyols	C05513	HMDB0029920
N-Acetylserotonin	1.05846	2.21295	0.810462	1.49299	0.261411	1.4822	0.56776	0.0257481	0.048325	Amino acid	Tryptophan metabolism	Indoles and derivatives	Hydroxyindoles	C00978	HMDB0001238
Dihydrouracil	1.30546	3.09486	1.36533	1.3632	0.568302	2.2703	1.1829	0.0257481	0.048325	Nucleotide	Pyrimidine metabolism	Diazines	Pyrimidines and pyrimidine derivatives	C00429	HMDB0000076
L-Kynurenine	1.08206	1.96621	0.402403	1.44559	0.440927	1.3601	0.44376	0.031209	0.0560559	Amino acid	Tryptophan metabolism	Organooxygen compounds	Carbonyl compounds	C00328	HMDB0000684
Acetaminophen	1.16323	2.49553	1.09333	1.32157	0.519016	1.8883	0.9171	0.0451546	0.0742515	Xenobiotics	Drug	Phenols	1-hydroxy-2-unsubstituted benzenoids	C06804	HMDB0001859
Indolepyruvate	1.30884	0.44281	1.18882	6.58483	6.47937	0.067247	-3.8944	0.000380107	0.00812444	Amino acid	Tryptophan metabolism	Indoles and derivatives	Indolyl carboxylic acids and derivatives	C00331	HMDB0060484
D-Glucose 1-phosphate	1.69593	0.224565	0.473898	1.94356	1.06588	0.11554	-3.1135	0.000510047	0.00812444	Carbohydrate	Glycolysis / Gluconeogenesis	Organooxygen compounds	Carbohydrates and carbohydrate conjugates	C00103	HMDB0001586
Glucose 6-phosphate	1.40793	0.0967282	0.297574	1.02874	0.842273	0.094026	-3.4108	0.000680482	0.00812444	Carbohydrate	Starch and sucrose metabolism	Organooxygen compounds	Carbohydrates and carbohydrate conjugates	C00092	HMDB0001401
Riboflavin	1.75652	0.169363	0.360553	1.4188	0.693768	0.11937	-3.0665	0.000756497	0.00812444	Cofactors and Vitamins	Riboflavin metabolism	Pteridines and derivatives	Alloxazines and isoalloxazines	C00255	HMDB0000244
5-Aminopentanoic acid	1.02206	1.85273	3.90738	80.4077	117.556	0.023042	-5.4396	0.00100549	0.00812444	Amino acid	Lysine degradation	Carboxylic acids and derivatives	Amino acids, peptides, and analogues	C00431	HMDB0003355
L-2-Hydroxyglutaric acid	1.41312	0.530075	1.24964	13.9567	12.7318	0.03798	-4.7186	0.00132858	0.00901413	Lipid	Hydroxy fatty acids	Fatty Acyls	Fatty acids and conjugates	C03196	HMDB0000694
(R)-3-Hydroxybutyric acid	1.43094	0.915871	0.0656403	2.1779	1.17642	0.42053	-1.2497	0.00282727	0.0127883	Carbohydrate	Butanoate metabolism	Hydroxy acids and derivatives	Beta hydroxy acids and derivatives	C01089	HMDB0000011
Glycerol 3-phosphate	1.38103	0.322341	0.373592	0.795872	0.28182	0.40502	-1.304	0.0113297	0.0276033	Lipid	GlycerophosphoLipid	Glycerophospholipids	Glycerophosphates	C00093	HMDB0000126
Succinic acid	1.31997	0.236288	0.328576	0.617	0.233702	0.38296	-1.3847	0.0113297	0.0276033	Carbohydrate	Citrate cycle (TCA cycle)	Carboxylic acids and derivatives	Dicarboxylic acids and derivatives	C00042	HMDB0000254

## Sheet: supplement table8
Table S8: Differential metabolites details of S1-M vs S4-M
name	VIP	mean_S1-M	sd_S1-M	mean_S4-M	sd_S4-M	Fold Change_S1-M/S4-M	log2(FC_S1-M/S4-M)	p.value	FDR	Superpathway	Subpathway	class	sub_class	KEGG	HMDB
Myristic acid	1.66827	0.160141	0.352743	1.3472	0.482444	0.11887	-3.0725	0.000207487	0.00682223	Lipid	Fatty acid biosynthesis	Fatty Acyls	Fatty acids and conjugates	C06424	HMDB0000806
Stearidonic acid	1.66501	0.251308	0.529998	1.61725	0.444924	0.15539	-2.686	0.000207487	0.00682223	Lipid	alpha-Linolenic acid metabolism	Fatty Acyls	Lineolic acids and derivatives	C16300	HMDB0006547
5-Methylthioadenosine	1.57115	0.183564	0.388639	1.54993	0.717415	0.11843	-3.0778	0.000207487	0.00682223	Amino acid	Cysteine and methionine metabolism	5'-deoxyribonucleosides	5'-deoxy-5'-thionucleosides	C00170	HMDB0001173
Retinoyl b-glucuronide	1.00581	0.120281	0.267301	1.3312	1.54192	0.090355	-3.4682	0.00100549	0.00998907	Cofactors and Vitamins	Retinol metabolism	Prenol lipids	Terpene glycosides	C11061	HMDB0003141
Pyroglutamic acid	1.43412	3.88753	1.9549	1.12729	0.535474	3.4486	1.786	0.00170625	0.0132558	Amino acid	Glutathione metabolism	Carboxylic acids and derivatives	Amino acids, peptides, and analogues	C01879	HMDB0000267
Lathosterol	1.35663	0.176438	0.382279	0.993784	0.547749	0.17754	-2.4938	0.00203602	0.0144696	Lipid	Steroid biosynthesis	Steroids and steroid derivatives	Cholestane steroids	C01189	HMDB0001170
Cytosine	1.30433	1.37562	0.703108	0.529341	0.235883	2.5987	1.3778	0.00220222	0.0144696	Nucleotide	Pyrimidine metabolism	Diazines	Pyrimidines and pyrimidine derivatives	C00380	HMDB0000630
Chitobiose	1.57472	5.78759	2.68766	1.18814	0.482344	4.8711	2.2843	0.00220222	0.0144696	Carbohydrate	Amino sugar and nucleotide sugar metabolism	Organooxygen compounds	Carbohydrates and carbohydrate conjugates	C01674	HMDB0003556
Acetoacetic acid	1.19729	0.036127	0.0917867	0.53319	0.492337	0.067756	-3.8835	0.00245502	0.0155313	Lipid	Synthesis and degradation of ketone bodies	Keto acids and derivatives	Short-chain keto acids and derivatives	C00164	HMDB0000060
Arachidic acid	1.19314	0.0657785	0.139454	0.463596	0.378081	0.14189	-2.8172	0.00532765	0.0232872	Lipid	Biosynthesis of unsaturated fatty acids	Fatty Acyls	Fatty acids and conjugates	C06425	HMDB0002212
Thymine	1.0694	0.434367	0.188964	1.38652	1.11607	0.31328	-1.6745	0.00579536	0.0232872	Nucleotide	Pyrimidine metabolism	Diazines	Pyrimidines and pyrimidine derivatives	C00178	HMDB0000262
Gentamicin C1a	1.40674	3.26887	1.11009	1.67675	0.493624	1.9495	0.96313	0.00728456	0.0257108	Xenobiotics	Neomycin, kanamycin and gentamicin biosynthesis	NULL	NULL	C00908	NULL
beta-D-3-Ribofuranosyluric acid	1.35721	2.92305	1.28	1.21668	0.550597	2.4025	1.2645	0.0113297	0.0317546	Nucleotide	Purine metabolism	Azacyclic compounds	Alcohols and polyols	C05513	HMDB0029920
5-(2-Hydroxyethyl)-4-methylthiazole	1.30867	4.37543	1.77083	2.13127	0.829204	2.053	1.0377	0.0113297	0.0317546	Cofactors and Vitamins	Thiamine metabolism	Azoles	Thiazoles	C04294	HMDB0032985
Dihydrouracil	1.38245	3.09486	1.36533	1.18524	0.63738	2.6112	1.3847	0.0140193	0.0353289	Nucleotide	Pyrimidine metabolism	Diazines	Pyrimidines and pyrimidine derivatives	C00429	HMDB0000076
4-Hydroxycinnamic acid	1.05711	0.107196	0.226643	0.394546	0.26293	0.27169	-1.8799	0.0171871	0.0382569	Xenobiotics	Food Component/Plant	Cinnamic acids and derivatives	Hydroxycinnamic acids and derivatives	C00811	HMDB0002035
4-Pyridoxic acid	1.24739	2.49735	0.900527	1.43843	0.434444	1.7362	0.79591	0.0172575	0.0382569	Cofactors and Vitamins	Vitamin B6 metabolism	Pyridines and derivatives	Pyridinecarboxylic acids and derivatives	C00847	HMDB0000017
Dehypoxanthine futalosine	1.32076	2.72673	1.24985	1.15621	0.501335	2.3583	1.2378	0.0172575	0.0382569	Cofactors and Vitamins	Ubiquinone and other terpenoid-quinone biosynthesis	NULL	NULL	C17010	NULL
Normetanephrine	1.4336	3.37753	1.35481	1.42551	0.471366	2.3693	1.2445	0.0172575	0.0382569	Amino acid	Tyrosine metabolism	Benzene and substituted derivatives	1-hydroxy-2-unsubstituted benzenoids	C05589	HMDB0000819
N-Acetylserotonin	1.16671	2.21295	0.810462	1.36111	0.374612	1.6258	0.70119	0.0172575	0.0382569	Amino acid	Tryptophan metabolism	Indoles and derivatives	Hydroxyindoles	C00978	HMDB0001238
Pantothenic acid	1.0607	2.35054	1.03263	1.43386	0.385407	1.6393	0.71309	0.0211339	0.0432679	Cofactors and Vitamins	Pantothenate and CoA biosynthesis	Alcohols and polyols	Polyols	C00864	HMDB0000210
L-Formylkynurenine	1.20284	2.36778	0.670432	1.55012	0.468583	1.5275	0.61115	0.0211339	0.0432679	Amino acid	Tryptophan metabolism	Benzene and substituted derivatives	Amines	C02700	HMDB0060485
gamma-L-Glutamyl-L-2-aminobutyrate	1.0518	2.20485	0.906298	1.39377	0.390013	1.5819	0.66169	0.0211339	0.0432679	Amino acid	Cysteine and methionine metabolism	NULL	NULL	C21015	NULL
Pyrimidodiazepine	1.19679	4.00538	1.53564	2.3441	0.6687	1.7087	0.77291	0.0211339	0.0432679	Cofactors and Vitamins	Folate biosynthesis	NULL	NULL	C02587	NULL
Biotin	1.25658	2.48674	0.821092	1.52701	0.357147	1.6285	0.70355	0.0211339	0.0432679	Cofactors and Vitamins	Biotin metabolism	Biotin and derivatives	NULL	C00120	HMDB0000030
Dethiobiotin	1.296	3.20415	1.46807	1.47926	0.424722	2.166	1.1151	0.0211339	0.0432679	Cofactors and Vitamins	Biotin metabolism	Fatty Acyls	Fatty acids and conjugates	C01909	HMDB0003581
Quinolinic acid	1.13474	66.7857	65.8256	6.15933	7.23759	10.843	3.4387	0.031209	0.0572658	Cofactors and Vitamins	Nicotinate and nicotinamide metabolism	Pyridines and derivatives	Pyridinecarboxylic acids and derivatives	C03722	HMDB0000232
Lumichrome	1.26827	3.91701	2.09657	1.30859	1.16137	2.9933	1.5817	0.0376353	0.0656755	Cofactors and Vitamins	Riboflavin metabolism	NULL	NULL	C01727	NULL
Glucose 6-phosphate	1.76976	0.0967282	0.297574	0.967672	0.564348	0.09996	-3.3225	0.000680482	0.00894579	Carbohydrate	Starch and sucrose metabolism	Organooxygen compounds	Carbohydrates and carbohydrate conjugates	C00092	HMDB0001401
D-Glucose 1-phosphate	1.6731	0.224565	0.473898	1.86403	1.25169	0.12047	-3.0532	0.000680482	0.00894579	Carbohydrate	Glycolysis / Gluconeogenesis	Organooxygen compounds	Carbohydrates and carbohydrate conjugates	C00103	HMDB0001586
Riboflavin	1.66294	0.169363	0.360553	2.0171	1.48206	0.083963	-3.5741	0.000756497	0.00894579	Cofactors and Vitamins	Riboflavin metabolism	Pteridines and derivatives	Alloxazines and isoalloxazines	C00255	HMDB0000244
myo-Inositol	1.19211	0.238106	0.516175	6.80381	8.91897	0.034996	-4.8367	0.00245502	0.0122121	Carbohydrate	Inositol phosphate metabolism	Organooxygen compounds	Alcohols and polyols	C00137	HMDB0000211
(R)-3-Hydroxybutyric acid	1.31415	0.915871	0.0656403	2.12709	1.44447	0.43057	-1.2157	0.00282727	0.0128052	Carbohydrate	Butanoate metabolism	Hydroxy acids and derivatives	Beta hydroxy acids and derivatives	C01089	HMDB0000011
Citric acid	1.66082	0.291463	0.21585	0.86221	0.420014	0.33804	-1.5647	0.00361051	0.0138245	Carbohydrate	Citrate cycle (TCA cycle)	Carboxylic acids and derivatives	Tricarboxylic acids and derivatives	C00158	HMDB0000094
Glycerol 3-phosphate	1.72859	0.322341	0.373592	0.850261	0.15701	0.37911	-1.3993	0.0140193	0.0312016	Lipid	GlycerophosphoLipid	Glycerophospholipids	Glycerophosphates	C00093	HMDB0000126
Succinic acid	1.61927	0.236288	0.328576	0.692009	0.218172	0.34145	-1.5502	0.0140193	0.0312016	Carbohydrate	Citrate cycle (TCA cycle)	Carboxylic acids and derivatives	Dicarboxylic acids and derivatives	C00042	HMDB0000254
N-Acetyl-D-glucosamine	1.02028	0.184146	0.331444	0.421436	0.2095	0.43695	-1.1945	0.0172575	0.034996	Carbohydrate	Amino sugar and nucleotide sugar metabolism	Organooxygen compounds	Carbohydrates and carbohydrate conjugates	C00140	HMDB0000215
Ribitol	1.0855	0.16902	0.337698	0.428735	0.210482	0.39423	-1.3429	0.0172575	0.034996	Carbohydrate	Pentose and glucuronate interconversions	Organooxygen compounds	Carbohydrates and carbohydrate conjugates	C00474	HMDB0000508
Uric acid	1.03733	0.069588	0.0780476	0.165707	0.134705	0.41995	-1.2517	0.0211339	0.040527	Nucleotide	Purine metabolism	Imidazopyrimidines	Purines and purine derivatives	C00366	HMDB0000289
Phosphocreatine	1.04525	0.208713	0.538478	1.84029	2.56241	0.11341	-3.1403	0.0228756	0.0436511	Amino acid	Arginine and proline metabolism	Carboxylic acids and derivatives	Amino acids, peptides, and analogues	C02305	HMDB0001511
Raffinose	1.02414	0.172184	0.277634	0.362173	0.143484	0.47542	-1.0727	0.0451546	0.076618	Carbohydrate	Galactose metabolism	Organooxygen compounds	Carbohydrates and carbohydrate conjugates	C00492	HMDB0003213
